# Supplementary material for: Sphingosine-1-Phosphate (S1P) Lyase Inhibition Aggravates Atherosclerosis and Induces Plaque Rupture in ApoE−/− Mice
Source: Int J Mol Sci. 2022 Aug 24;23(17):9606. doi: 10.3390/ijms23179606 (PMC9455951; doi:10.3390/ijms23179606)
Supplement: Supplementary file 1 [file ijms-23-09606-s001.zip]

Archive with 1 entries (1 files):
- ijms-1826928-supplementary.pdf
